# Supplementary material for: Bat-borne H9N2 influenza virus evades MxA restriction and exhibits efficient replication and transmission in ferrets
Source: Nat Commun. 2024 Apr 25;15:3450. doi: 10.1038/s41467-024-47455-6 (PMC11045726; doi:10.1038/s41467-024-47455-6)
Supplement: Supplementary file 4 — Source Data [file 41467_2024_47455_MOESM4_ESM.xlsx]

## Sheet: Figure 1a
Figure 1a
	Nasal wash	Copies/mL	d -2	d1	d2	d3	d4	d5	d6	d7	d8	d9	d10	d12	d14	d21
	Ferret 1	Inok	0	635892	1.19519e+08	1.66371e+06	399732	170814	88698.9	3250.28	364.081	182.384	525.011	0	0	0
	Ferret 2	Inok	0	3.84479e+06	5.09317e+07	1.25416e+06	1.35976e+06	1.54716e+06	1.21764e+06	1241.08	592.015	178.213	0	0	0	0
	Ferret 3	Inok	0	5.05871e+07	2.93473e+07	1.36344e+06	99061.9	1.1962e+06	307994	3838.35	1466.09	178.909	0	0	0	0
	Ferret 4	Inok	0	1.10848e+06	6.07328e+07	5.67248e+06	86248.7	3.73672e+06	1.46819e+06	6018.05	1114.98	0	141.289	0	0	0
	Ferret 5	Inok	0	5.71996e+06	1.42318e+08	1.40163e+06	1.31299e+06	1.34045e+06	453309	0	0	0	0	0	0	0
	Ferret 6	Inok	0	1.09758e+06	5.33796e+07	3.38084e+06	4.31659e+06	3.12654e+06	407369	299929	64767.8	0	4925.82	0	0	0
	Ferret 7	Inok	0	1.62746e+06	1.97524e+06	3.17795e+06	71375.8	1.4896e+06	27143.8	0	0	0	0	0	0	0
	Ferret 8	Inok	0	2.65066e+06	7.26505e+06	3.68855e+06	701002	805532	0	0	0	0	0	0	0	0
	Ferret 9	Inok	0	1.32864e+06	5.2808e+07	1.65017e+06	226901	619791	462643	10532.7	1804.18	0	463.542	0	0	0
	Ferret 10	Inok	0	2.26257e+06	4.30498e+07	2.26142e+06	446431	1.65585e+06	302650	22020.4	253.726	0	0	0	0	0
	Ferret 11	Inok	0	2.58997e+06	1.63868e+07	691719	112912	661042	23653.9	0	0	0	0	0	0	0
	Ferret 12	Inok	0	3.99377e+06	4.33608e+07	975326	150655	202210	151572	13507.1	0	0	540.745	143.309	0	0
	Ferret 13	Inok	0	2.81873e+07	7.25851e+06	1.12764e+07	96711.1	46086.1	47546	974.73	267.723	0	0	0	0	0
	Ferret 14	Inok	0	1.36936e+08	4.71003e+06	1.55236e+06	739777	1.83079e+06	39750.6	0	0	0	0	0	0	0
	Ferret 15	Inok	0	2.46579e+06	606.221	420.656	338166	179758	165202	0	0	0	0	0	0	0
	Ferret 16	Trans	0	0	873.768	5.13869e+06	179308	2.66458e+07	1.73794e+07	2.20228e+07	2.5272e+06	24398.8	17478	0	0	0
	Ferret 17	Trans	0	0	7217.27	89374.6	917019	7.03608e+06	355101	4.19982e+06	1.11996e+06	7127.02	2127.07	0	0	127.581
	Ferret 18	Trans	0	0	103.849	1289.71	1.79933e+06	2.92409e+07	157714	908083	2.1139e+06	714265	6087.91	169.016	875.958	0

## Sheet: Figure 1b
Figure 1b
	Genome copies per mL	Concha	Trachea	Lung cranial	Lung medial	Lung caudal	Colon
	Ferret 1	0	0	0	0	0	0
	Ferret 2	1021.79	0	0	0	0	0
	Ferret 3	0	0	0	0	0	0
	Ferret 4	0	0	0	0	0	0
	Ferret 5	4.98305e+06	5081.11	13968.6	10916.8	13265.9	0
	Ferret 6	0	0	0	0	0	0
	Ferret 7	1.11029e+07	20828.7	233.717	0	39774.4	1956.66
	Ferret 8	409178	11570.1	0	1035.52	0	0
	Ferret 9	0	0	0	0	0	0
	Ferret 10	0	0	0	0	0	0
	Ferret 11	1.99188e+06	815.069	0	0	0	0
	Ferret 12	0	0	0	0	0	0
	Ferret 13	0	0	0	0	0	0
	Ferret 14	513493	12566.3	0	450.144	815.563	0
	Ferret 15	3.42176e+06	5275.07	0	0	0	714.265
	Ferret 16	0	0	0	0	0	0
	Ferret 17	0	0	0	0	0	0
	Ferret 18	0	0	0	0	0	0

## Sheet: Figure 1c
Figure 1c
			d0	d1	d2	d3	d4	d5	d6	d7	d8	d9	d10	d12	d14	d21
	Ferret 1	Inok	750	750	750	770	770	760	760	770	760	770	770	750	770	790
	Ferret 2	Inok	720	750	720	730	740	720	720	710	690	690	690	680	690	690
	Ferret 3	Inok	790	790	800	780	780	800	800	790	780	770	780	780	780	780
	Ferret 4	Inok	770	750	750	750	740	780	780	760	750	760	760	750	780	740
	Ferret 5	Inok	700	720	700	690	700	700	680
	Ferret 6	Inok	720	710	710	720	770	720	710	720	710	710	700	690	690	680
	Ferret 7	Inok	760	770	750	720	750	750	760
	Ferret 8	Inok	900	910	870	850	820	800	780
	Ferret 9	Inok	740	760	730	730	740	710	710	690	670	660	650	630	650	670
	Ferret 10	Inok	660	660	650	640	660	680	690	710	720	720	710	720	750	800
	Ferret 11	Inok	1290	1270	1250	1280	1250	1270	1270
	Ferret 12	Inok	1570	1560	1520	1520	1520	1560	1580	1570	1540	1600	1540	1550	1580	1570
	Ferret 13	Inok	1510	1540	1500	1540	1540	1530	1530	1500	1480	1530	1550	1530	1590	1590
	Ferret 14	Inok	990	1010	960	950	960	990	990
	Ferret 15	Inok	1280	1270	1260	1260	1260	1280	1260
	Ferret 16	Trans		1110	1100	1100	1090	1110	1110	1100	1100	1110	1090	1070	1050	1060
	Ferret 17	Trans		1450	1440	1460	1460	1450	1470	1450	1490	1460	1450	1410	1440	1430
	Ferret 18	Trans		1060	1060	1060	1060	1050	1060	1060	1080	1080	1080	1040	1060	1070

## Sheet: Figure 1d
Figrue 1d
	DPI	0	1	2	3	4	5	6	7	8	9	10	12	14
	Ferret 1	39.3	39.6	39.9	39	39.2	39.5	39.5	39.5	39.4	39.5	39.1	39.7	39.2
	Ferret 2	39.3	39.6	39.9	39.3	38.7	39.5	39.2	39.7	39	39.2	39	39.3	39.3
	Ferret 3	38.3	39.9	40.5	39.1	39.5	38.8	39.6	40.1	39.3	39.3	39.5	39.6	39.4
	Ferret 4	39.2	39.3	40.2	39.2	39.4	39.7	39.2	39.9	39.4	39.4	39.2	39.6	39.5
	Ferret 5	38.7	39.5	40.3	39.8	39.6	39.9	40.5
	Ferret 6	39.4	39.6	40.3	39.6	39.1	39.7	39.2	39.8	39.8	39.6	39.6	39.4	39.8
	Ferret 7	39.1	39.6	39.4	39.4	39.2	39.7	Missing
	Ferret 8	38.7	38.6	38.2	39.3	39.6	40.4	Missing
	Ferret 9	39.2	39.1	39.5	38.8	38.7	39.6	39.1	39.1	39.1	38.9	39.2	39.7	39.5
	Ferret 10	38.7	39.5	40	39.1	38.6	40.2	40	40.2	39.8	39.6	39.4	39.7	39.8
	Ferret 11	39.3	39.4	40.3	39.9	39.6	39.7	39.8
	Ferret 12	39.2	39.5	40.5	39.8	39	39.7	39.5	40.1	39.6	39.2	39.2	39.4	39.3
	Ferret 13	39.3	39.1	40.3	39.5	38.7	39.1	39.3	39.6	39.4	39.3	39.2	39.2	39.1
	Ferret 14	38.8	39	40.2	39.8	39.7	40.4	39.1
	Ferret 15	39.1	39.5	40.6	39.5	39.9	39.5	39.8
	Ferret 16		39	39.8	39.4	38.6	40.2	40	39.8	40.2	39.5	39.6	39.2	39.4
	Ferret 17		39	40.2	39.5	39.7	39.9	39.3	40	40.2	39.2	39.2	38.3	39.1
	Ferret 18		39	39.9	39.4	39.2	40.4	39.1	39.1	39.9	39.4	39	39.7	39.5

## Sheet: Figure 1e
Figure 1e
	IAV NP-ELISA
	% inhibition
			0 dpi	6 dpi	21 dpi
		Ferret 1	14.9721		90.7303
		Ferret 2	14.9983		89.3492
		Ferret 3	18.7493		88.4985
		Ferret 4	19.1053		90.4541
		Ferret 5	34.4064	61.96
		Ferret 6	56.6055		90.8408
		Ferret 7	9.27799	83.2615
		Ferret 8	9.60935	81.6263
		Ferret 9	23.4683		88.9184
		Ferret 10	10.4988		86.6534
		Ferret 11	16.376	78.5659
		Ferret 12	12.4956		91.9014
		Ferret 13	14.571		90.6972
		Ferret 14	8.9292	82.0572
		Ferret 15	20.1866	75.3618
		Ferret 16	15.5389		88.7195
		Ferret 17	7.93513		87.703
		Ferret 18	11.8591		88.7747

## Sheet: Figure 1f
Figure 1f
	Virus neutralization test (VNT100) with animal sera				1:10 Pre-dilution
				Against
		Euthanasia		Bat-H9N2	Avian H9N2
		Tag 21	Frettchen 1	2032	100.8
		Tag 21	Frettchen 2	2032	63.5
		Tag 21	Frettchen 3	1612.8	63.5
		Tag 21	Frettchen 4	2032	320
		Tag 6	Frettchen 5	12.6	12.6
		Tag 21	Frettchen 6	>2560	50.4
		Tag 6	Frettchen 7	25.2	25.2
		Tag 6	Frettchen 8	12.6	25.2
		Tag 21	Frettchen 9	>2560	320
		Tag 21	Frettchen 10	2032	320
		Tag 6	Frettchen 11	63.5	25.2
		Tag 21	Frettchen 12	1280	160
		Tag 21	Frettchen 13	>2560	201.6
		Tag 6	Frettchen 14	127	<10
		Tag 6	Frettchen 15	12.6	<10
		Tag 21	Frettchen 16 (T)	>2560	31.75
		Tag 21	Frettchen 17 (T)	1280	254
		Tag 21	Frettchen 18 (T)	1280	50.4

## Sheet: Figure 2a
Figure 2a
			Human H3N2					Bat H9N2					Chicken H9N2
		hours post infection (hpi)	Lung 1	Lung 2	Lung 3	Lung 4		Lung 1	Lung 2	Lung 3	Lung 4		Lung 1	Lung 2	Lung 3	Lung 4
		0	960	720	240	240		1560	1040	640	240		520	960	1240	1240
		16	7400	840	17200	17200		36000	14400	6600	9800		640	2740	2080	1360
		24	50800	760	19800	12800		50400	9800	10400	12600		1860	1200	2280	1580
		48	18800	120	8800	4400		103000	6730	5800	12600		1500	2320	1200	660
		72	9800	240	3880	4800		33000	6120	6450	13600		1220	1200	500	540
			Log10 PFU mL-1					Log10 PFU mL-1					Log10 PFU mL-1

## Sheet: Figure 2c
Figure 2c
		pdm H1N1
	hours post infection (hpi)	MxAT103A			MxA
	12	3.44716	3.25527	3.14613	2.83251	3.30103	3.20412
	24	7.38021	7.20412	7.07918	6	6	6.38021
	36	7.5563	7.69897	7.5563	6.66276	7	6.98227
	48	7.38021	7.44716	7.44716	6.53148	6.80618	6.81954
		Log10 PFU mL-1			Log10 PFU mL-1
		H5N1 KAN-1
	hours post infection (hpi)	MxAT103A			MxA
	12	3.50515	3.76343	3.74819	1.90309	1.77815	1.60206
	24	8.34242	8.41497	8.38021	1.30103	2.07918	1.60206
	36	8.92428	8.85733	9.01703	1.30103	2.77815	1.30103
	48	8.76343	8.96379	8.81954	1.30103	2.14613	1
		Log10 PFU mL-1			Log10 PFU mL-1
		Bat H9N2
	hours post infection (hpi)	MxAT103A			MxA
	12	2.38021	2.50515	2.34242	2.62325	2.50515	2.53148
	24	4.77815	4.47712	4.80618	1.90309	2.07918	2.20412
	36	6.38021	6.25527	6.86923	1.30103	1.77815	1.90309
	48	7.07918	7.20412	7.07918	1	1.60206	1.30103
		Log10 PFU mL-1			Log10 PFU mL-1

## Sheet: Figure 2d
Figure 2d
		No IFN-pretreatment
		hMxAtg/tg	C57/BL6
	Mouse 1	5.64345	6.77815
	Mouse 2	6.04139	5.68124
	Mouse 3	5.54407	5.76343
	Mouse 4	5.65321	5.53148
	Mouse 5	6.30103	5.77815
	Mouse 6	5.86923	5.76343
	Mouse 7	5.60206	5.60206
	Mouse 8	5.10037	5.53148
		Log10 PFU mL-1

## Sheet: Figure 2e
Figure 2e
		IFN-pretreatment
		hMxAtg/tg	C57/BL6
	Mouse 1	4.50515	5.34242
	Mouse 2	4.92428	5.66276
	Mouse 3	4.90309	5.90309
	Mouse 4	4.77815	5.77815
	Mouse 5	4.76343	5.62325
	Mouse 6	5	5.34242
	Mouse 7		5.91381
		Log10 PFU mL-1

[truncated: 11 more sheets: Figure 2f, Suppl. Fig. 1a, Suppl. Fig. 1b, Suppl. Fig. 1c, Suppl. Fig. 1d, Suppl. Fig. 1e, Suppl. Fig. 1g, Suppl. Fig. 2b, Suppl. Fig. 2c, Suppl. Fig. 2d, Suppl. Fig. 2e]
